# Supplementary material for: Geospatial Analysis of Lumpy Skin Disease Outbreaks among Cattle in Uttar Pradesh, India, 2021–2022
Source: Pathogens. 2024 Jul 24;13(8):611. doi: 10.3390/pathogens13080611 (PMC11357335; doi:10.3390/pathogens13080611)
Supplement: Supplementary file 1 [file pathogens-13-00611-s001.zip]

Archive with 1 entries (1 files):
- pathogens-3037864-supplementary.pdf
